# Supplementary material for: Relationship Between Family Socioeconomic Status and Learning Burnout of College Students: The Mediating Role of Subjective Well-Being and the Moderating Role of Resilience
Source: Front Psychol. 2022 May 27;13:844173. doi: 10.3389/fpsyg.2022.844173 (PMC9198660; doi:10.3389/fpsyg.2022.844173)
Supplement: Supplementary file 1 [file Data_Sheet_1.CSV]

Z��������	Z�����Ҹ���	ZSES9	Zѧϰ�뵡	�Ա�	age
2.07306729661409	2.0423244344114	-.359722012347493	-2.82478041597656	1	23
2.07306729661409	2.0423244344114	-.359722012347493	-2.82478041597656	1	23
1.98493881977003	2.0423244344114	.562108447528935	.500056679761567	1	19
1.98493881977003	2.0423244344114	.562108447528935	.500056679761567	1	19
1.98493881977003	1.59311236073556	.927875109691746	-2.27064090002021	0	18
1.98493881977003	1.59311236073556	.927875109691746	-2.27064090002021	0	18
1.80868186608189	-.333169921298174	-1.1832271795122	.943368292526651	1	19
1.80868186608189	-.333169921298174	-1.1832271795122	.943368292526651	1	19
1.63242491239375	.751791443088412	2.20454260981809	-.275738642577329	1	18
1.63242491239375	.751791443088412	2.38043700219913	-.275738642577329	1	18
1.54429643554968	.972590597946034	.89732106356998	-1.27318977129877	1	24
1.54429643554968	.972590597946034	1.25098742760823	-1.27318977129877	1	24
1.19178252817341	1.836752807475	1.37145711712253	-.829878158533684	0	19
1.19178252817341	1.836752807475	1.54735150950357	-.829878158533684	0	19
1.11131739714186	-.523514020313364	-.634223734735728	.500056679761567	0	19
1.11131739714186	-.523514020313364	-.634223734735728	.500056679761567	0	19
1.10365405132934	1.09821770329606	.867164216038936	-.164910739386058	0	19
1.10365405132934	1.09821770329606	.867164216038936	-.164910739386058	0	19
1.10365405132934	.588095517935349	-.537493984004702	-1.60567348087258	1	19
1.10365405132934	.588095517935349	-.537493984004702	-1.60567348087258	1	19
1.10365405132934	.15030409020041	-.634223734735728	-.199909024604355	1	19
1.10365405132934	.15030409020041	-.634223734735728	-.199909024604355	1	19
1.10365405132934	-.854712752599796	-.183827619966454	-1.05153396491623	1	18
1.10365405132934	-.854712752599796	-.183827619966454	-1.05153396491623	1	18
1.01552557448527	2.48392274412665	.274617788099947	-1.13319663042558	1	21
1.01552557448527	2.48392274412665	.274617788099947	-1.13319663042558	1	21
1.01552557448527	.0208701028700806	-.713388376385741	-.940706061724955	1	18
1.01552557448527	.0208701028700806	-.713388376385741	-.940706061724955	1	18
.927397097641198	.747984561108109	-.987890098773976	-1.49484557768131	1	19
.927397097641198	.747984561108109	-.987890098773976	-1.49484557768131	1	19
.927397097641198	.747984561108109	-.183827619966454	-1.60567348087258	1	18
.927397097641198	.747984561108109	-.183827619966454	-1.60567348087258	1	18
.927397097641198	.542412934171703	-1.26239182116221	-.940706061724955	0	19
.927397097641198	.542412934171703	-1.26239182116221	-.940706061724955	0	19
.923725077772696	-.00197118901174257	-1.26239182116221	.500056679761567	0	20
.923725077772696	-.00197118901174257	-1.26239182116221	.500056679761567	0	20
.923725077772696	-.116177648420857	.31011147796534	.0567450669964831	1	18
.923725077772696	-.116177648420857	.31011147796534	.0567450669964831	1	18
.839268620797129	2.35068187481601	1.90648268449826	-1.49484557768131	1	18
.839268620797129	2.35068187481601	1.90648268449826	-1.49484557768131	1	18
.839268620797129	1.64640870845981	.945621954624443	-.0540828361947874	1	18
.839268620797129	1.64640870845981	.945621954624443	-.0540828361947874	1	18
.823941929172074	-2.09575627817884	-.458329342354689	.383395729033913	0	19
.823941929172074	-2.09575627817884	-.458329342354689	.383395729033913	0	19
.648323587634981	.75940520704902	-.535616404728531	-.164910739386058	1	18
.648323587634981	.75940520704902	-.535616404728531	-.164910739386058	1	18
.574883190264922	.496730350408057	-.628758923779278	.167572970187755	1	19
.574883190264922	.496730350408057	-.628758923779278	.167572970187755	1	19
.486754713420853	.687074449423248	-1.08649742878117	.0567450669964831	1	18
.486754713420853	.687074449423248	-1.08649742878117	.0567450669964831	1	18
.486754713420853	-.694823709427036	.278026399609845	-.275738642577329	1	18
.486754713420853	-.694823709427036	.278026399609845	-.275738642577329	1	18
.464722594209837	1.04872823755211	-.713388376385741	-.940706061724955	1	19
.464722594209837	1.04872823755211	-.713388376385741	-.940706061724955	1	19
.310497759732717	1.74538763994771	-.634223734735728	1.05419619571792	1	19
.310497759732717	1.74538763994771	-.634223734735728	1.05419619571792	1	19
.310497759732717	.767018971009628	-.811995706392937	-1.27318977129877	1	19
.310497759732717	.767018971009628	-.811995706392937	-1.27318977129877	1	19
.310497759732717	.157917854161017	-.338041388692075	1.27585200210046	1	19
.310497759732717	.157917854161017	-.338041388692075	1.27585200210046	1	19
.310497759732717	-.24941851773149	-.460206921630859	-.497394448959871	1	18
.310497759732717	-.24941851773149	-.28431252924982	-.497394448959871	1	18
.310497759732717	-.816643932796758	-.711150441087506	1.05419619571792	0	18
.310497759732717	-.816643932796758	-.711150441087506	1.05419619571792	0	18
.222369282888648	.934521778142996	-.181950040690283	1.16502409890919	1	18
.222369282888648	.934521778142996	-.181950040690283	1.16502409890919	1	18
.222369282888648	.294965605451955	-.732831064742924	-1.49484557768131	0	19
.222369282888648	.294965605451955	-.732831064742924	-1.49484557768131	0	19
.222369282888648	-.0286193628738694	-.537493984004702	-.608222352151142	0	23
.222369282888648	-.0286193628738694	-.537493984004702	-.608222352151142	0	23
.134240806044579	.237862375747398	1.04305860841998	-.719050255342413	1	18
.134240806044579	.237862375747398	1.04305860841998	-.719050255342413	1	18
.114211606761835	-1.46762075142871	1.30322209738541	-.0540828361947874	1	24
.114211606761835	-1.46762075142871	1.30322209738541	-.0540828361947874	1	24
.0461123292005096	.67946068546264	2.37309461196651	-.940706061724955	1	18
.0461123292005096	.67946068546264	2.37309461196651	-.940706061724955	1	18
.0461123292005096	-.470217672589111	-1.00733278713116	.943368292526651	1	19
.0461123292005096	-.470217672589111	-1.00733278713116	.943368292526651	1	19
-.0420161476435594	-.877554044481619	1.75414649504881	-.164910739386058	1	19
-.0420161476435594	-.877554044481619	1.75414649504881	-.164910739386058	1	19
-.130144624487628	.447240884664107	-.359722012347493	-.3865665457686	1	18
-.130144624487628	.447240884664107	-.359722012347493	-.3865665457686	1	18
-.130144624487628	-.831871460717973	-.450986952122069	.0567450669964831	1	19
-.130144624487628	-.831871460717973	-.450986952122069	.0567450669964831	1	19
-.218273101331697	-.77857511299372	-.811995706392937	-.608222352151142	1	19
-.218273101331697	-.77857511299372	-.811995706392937	-.608222352151142	1	19
-.218273101331697	-1.71506808014846	2.55633139458016	-.829878158533684	1	18
-.218273101331697	-1.71506808014846	2.55633139458016	-.829878158533684	1	18
-.269681379490738	.48911658644745	.116470240651604	-.238796008180239	1	20
-.269681379490738	.48911658644745	.116470240651604	-.238796008180239	1	20
-.306401578175766	-.523514020313364	-.636101314011898	.943368292526651	1	19
-.306401578175766	-.523514020313364	-.636101314011898	.943368292526651	1	19
-.306401578175766	-.637720479722479	-.908725457123963	.721712486144109	1	20
-.306401578175766	-.637720479722479	-.908725457123963	.721712486144109	1	20
-.361481876203309	-.386466269022428	.613599371672955	.0567450669964831	1	18
-.361481876203309	-.386466269022428	.613599371672955	.0567450669964831	1	18
-.361481876203309	-.641527361702783	1.04493618769615	.0567450669964831	0	18
-.361481876203309	-.641527361702783	1.04493618769615	.0567450669964831	0	18
-.394530055019835	.477695940506538	-.634223734735728	-.0540828361947874	1	18
-.394530055019835	.477695940506538	-.634223734735728	-.0540828361947874	1	18
-.394530055019835	-.382659387042124	-.359722012347493	-1.1623618681075	0	19
-.394530055019835	-.382659387042124	-.359722012347493	-1.1623618681075	0	19
-.421351765363682	-.192315288026933	-.804653316160317	-.3865665457686	1	23
-.421351765363682	-.192315288026933	-.804653316160317	-.3865665457686	1	23
-.482658531863904	-.333169921298174	.272740208823776	.721712486144109	0	18
-.482658531863904	-.333169921298174	.272740208823776	.721712486144109	0	18
-.482658531863904	-1.03744308765438	1.82544046357208	.167572970187755	1	18
-.482658531863904	-1.03744308765438	2.00321243522929	.167572970187755	1	18
-.570787008707973	1.6426018264795	-.359722012347493	-.275738642577329	1	18
-.570787008707973	1.6426018264795	-.359722012347493	-.275738642577329	1	18
-.570787008707973	-.881360926461923	-.810118127116767	-.608222352151142	1	20
-.570787008707973	-.881360926461923	-.810118127116767	-.608222352151142	1	20
-.570787008707973	-2.05007369441519	-.634223734735728	-.549891876787316	1	19
-.570787008707973	-2.05007369441519	-.634223734735728	-.549891876787316	1	19
-.658915485552041	.0893939785155494	-.811995706392937	.721712486144109	1	19
-.658915485552041	.0893939785155494	-.811995706392937	.721712486144109	1	19
-.658915485552041	-.405500678923946	2.28182967219193	-.3865665457686	1	18
-.658915485552041	-.405500678923946	2.28182967219193	-.3865665457686	1	18
-.658915485552041	-.603458541899745	1.24705364888551	-.275738642577329	1	20
-.658915485552041	-.603458541899745	1.24705364888551	-.275738642577329	1	20
-.728683863053596	.176952264062537	1.42141700903282	-.3865665457686	1	18
-.728683863053596	.176952264062537	1.42141700903282	-.3865665457686	1	18
-.74704396239611	.180759146042841	.913718612120633	.500056679761567	0	18
-.74704396239611	.180759146042841	1.08961300450167	.500056679761567	0	18
-.74704396239611	-1.03744308765438	.55252812199808	-.199909024604355	0	19
-.74704396239611	-1.03744308765438	.55252812199808	-.199909024604355	0	19
-1.01142939292832	.245476139708006	-.734708644019094	1.27585200210046	1	19
-1.01142939292832	.245476139708006	-.558814251638055	1.27585200210046	1	19
-1.01142939292832	-.679596181505821	-.713388376385741	.721712486144109	1	17
-1.01142939292832	-.679596181505821	-.713388376385741	.721712486144109	1	17
-1.01142939292832	-.976532975969518	1.11675843911354	-1.27318977129877	1	18
-1.01142939292832	-.976532975969518	1.47042480315179	-1.27318977129877	1	18
-1.01142939292832	-2.05007369441519	-.542251891896645	2.16247522763063	1	18
-1.01142939292832	-2.05007369441519	-.542251891896645	2.16247522763063	1	18
-1.18768634661646	-.789995758934631	.650146511645297	.500056679761567	1	18
-1.18768634661646	-.789995758934631	1.00381287568354	.500056679761567	1	18
-1.18768634661646	-1.47740987652092	-.811995706392937	-.0540828361947874	0	20
-1.18768634661646	-1.47740987652092	-.811995706392937	-.0540828361947874	0	20
-1.27581482346052	-.656754889623998	-1.1832271795122	.278400873379025	1	19
-1.27581482346052	-.656754889623998	-1.1832271795122	.278400873379025	1	19
-1.37926999192965	-.16947399614511	1.72871071284105	.610884582952838	0	20
-1.37926999192965	-.16947399614511	1.72871071284105	.610884582952838	0	20
-1.54020025399273	-.0476537727753882	1.35747923972179	.610884582952838	1	18
-1.54020025399273	-.0476537727753882	1.35747923972179	.610884582952838	1	18
-1.71645720768087	-1.71506808014846	-.61254311108031	.500056679761567	1	18
-1.71645720768087	-1.71506808014846	-.61254311108031	.500056679761567	1	18
3.21873749558699	2.86461094215703	1.63198096211003	.500056679761567	1	19
3.21873749558699	2.86461094215703	1.63198096211003	.500056679761567	1	19
3.13060901874292	1.95095926688411	2.08971946711192	-1.27318977129877	0	25
3.13060901874292	1.95095926688411	2.08971946711192	-1.27318977129877	0	25
2.07306729661409	2.86461094215703	.744638327078088	-.433230926059662	0	20
2.07306729661409	2.86461094215703	.744638327078088	-.433230926059662	0	20
2.07306729661409	2.0423244344114	-.361599591623663	-2.82478041597656	0	19
2.07306729661409	2.0423244344114	-.361599591623663	-2.82478041597656	0	19
2.07306729661409	.352068835156512	.513497852000688	1.38667990529173	1	19
2.07306729661409	.352068835156512	.513497852000688	1.38667990529173	1	19
1.89681034292596	.767018971009628	1.14166593842717	-.3865665457686	0	19
1.89681034292596	.767018971009628	1.14166593842717	-.3865665457686	0	19
1.80868186608189	1.79868398767196	2.1809844068865	-3.26809202874164	1	19
1.80868186608189	1.79868398767196	2.1809844068865	-3.26809202874164	1	19
1.72055338923782	.386330772979246	.0484169567661747	1.16502409890919	1	19
1.72055338923782	.386330772979246	.0484169567661747	1.16502409890919	1	19
1.63242491239375	2.39255757659936	2.55633139458016	-2.71395251278529	1	20
1.63242491239375	2.39255757659936	2.55633139458016	-2.71395251278529	1	20
1.5663285547607	.717529505265678	.195634882301618	-.719050255342413	0	20
1.5663285547607	.717529505265678	.195634882301618	-.719050255342413	0	20
1.38272756133555	1.91289044708108	-.811995706392937	-.164910739386058	1	20
1.38272756133555	1.91289044708108	-.811995706392937	-.164910739386058	1	20
1.36803948186154	-.352204331199693	-.344495140008504	-1.27318977129877	0	19
1.36803948186154	-.352204331199693	-.344495140008504	-1.27318977129877	0	19
1.27991100501747	1.45987149142492	-.537493984004702	-1.27318977129877	1	20
1.27991100501747	1.45987149142492	-.537493984004702	-1.27318977129877	1	20
1.19178252817341	1.54362289499161	1.73793068234984	-2.27064090002021	1	19
1.19178252817341	1.54362289499161	1.91382507473088	-2.27064090002021	1	19
1.19178252817341	.123655916338283	-.537493984004702	-.3865665457686	1	20
1.19178252817341	.123655916338283	-.537493984004702	-.3865665457686	1	20
1.19178252817341	.123655916338283	-.354257201391043	-.3865665457686	1	20
1.19178252817341	.123655916338283	-.354257201391043	-.3865665457686	1	20
1.01552557448527	.865997902497527	.755749684842671	.278400873379025	0	19
1.01552557448527	.865997902497527	.93164407722371	.278400873379025	0	19
1.01552557448527	.812701554773273	-.183827619966454	-.608222352151142	1	21
1.01552557448527	.812701554773273	-.183827619966454	-.608222352151142	1	21
1.01552557448527	.466275294565627	2.36422118950016	-.608222352151142	0	20
1.01552557448527	.466275294565627	2.36422118950016	-.608222352151142	0	20
1.01552557448527	.123655916338283	-.811995706392937	.500056679761567	0	20
1.01552557448527	.123655916338283	-.811995706392937	.500056679761567	0	20
1.01552557448527	.123655916338283	-.555059093085714	.943368292526651	0	20
1.01552557448527	.123655916338283	-.555059093085714	.943368292526651	0	20
1.01552557448527	.123655916338283	.217315505957036	.943368292526651	0	20
1.01552557448527	.123655916338283	.217315505957036	.943368292526651	0	20
1.01552557448527	-.504479610411846	-1.08649742878117	.610884582952838	0	18
1.01552557448527	-.504479610411846	-1.08649742878117	.610884582952838	0	18
1.01552557448527	-.637720479722479	-.811995706392937	-2.15981299682893	1	20
1.01552557448527	-.637720479722479	-.811995706392937	-2.15981299682893	1	20
1.01552557448527	-.710051237348251	-1.53689354355045	.167572970187755	0	18
1.01552557448527	-.710051237348251	-1.53689354355045	.167572970187755	0	18
.927397097641198	1.26572051042943	.45444907488501	-.719050255342413	1	20
.927397097641198	1.26572051042943	.45444907488501	-.719050255342413	1	20
.927397097641198	1.04872823755211	1.43234663094572	-1.38401767449004	1	19
.927397097641198	1.04872823755211	1.61011860260293	-1.38401767449004	1	19
.923725077772696	.138883444259499	-1.26239182116221	1.82999151805682	1	20
.923725077772696	.138883444259499	-1.26239182116221	1.82999151805682	1	20
.839268620797129	.283544959511043	-.258876747042062	.167572970187755	1	19
.839268620797129	.283544959511043	-.258876747042062	.167572970187755	1	19
.839268620797129	-1.24682159657109	-.987890098773976	.0567450669964831	0	19
.839268620797129	-1.24682159657109	-.987890098773976	.0567450669964831	0	19
.831924581060123	1.10202458527636	-.537493984004702	-1.60567348087258	1	19
.831924581060123	1.10202458527636	-.537493984004702	-1.60567348087258	1	19
.75114014395306	1.14770716904001	-.176485229733834	-1.82732928725512	1	20
.75114014395306	1.14770716904001	-.176485229733834	-1.82732928725512	1	20
.75114014395306	.618550573777778	1.11264292453913	-1.05153396491623	1	19
.75114014395306	.618550573777778	1.28853731692017	-1.05153396491623	1	19
.663011667108991	1.27333427439004	-.810118127116767	.500056679761567	1	20
.663011667108991	1.27333427439004	-.810118127116767	.500056679761567	1	20
.663011667108991	.435820238723196	-.987890098773976	1.16502409890919	1	19
.663011667108991	.435820238723196	-.987890098773976	1.16502409890919	1	19
.648323587634981	.203600437924664	-.987890098773976	-.3865665457686	1	21
.648323587634981	.203600437924664	-.987890098773976	-.3865665457686	1	21
.574883190264922	1.10202458527636	1.0986650471384	3.0490984531608	0	19
.574883190264922	1.10202458527636	1.0986650471384	3.0490984531608	0	19
.574883190264922	.603323045856564	1.99774762427284	-.0540828361947874	0	19
.574883190264922	.603323045856564	1.99774762427284	-.0540828361947874	0	19
.486754713420853	1.34947191399611	.0137473960700032	-2.49229670640275	1	20
.486754713420853	1.34947191399611	.0137473960700032	-2.49229670640275	1	20
.486754713420853	.374910127038335	.744638327078088	-.0540828361947874	1	19
.486754713420853	.374910127038335	.744638327078088	-.0540828361947874	1	19
.414649596002979	-.032426244854173	1.0768026876313	.746340909075503	1	19
.414649596002979	-.032426244854173	1.0768026876313	.746340909075503	1	19
.398626236576785	1.23145857260669	.109127850418985	.278400873379025	1	20
.398626236576785	1.23145857260669	.109127850418985	.278400873379025	1	20
.398626236576785	-.074301946637515	1.82032219965807	-.608222352151142	1	19
.398626236576785	-.074301946637515	1.99621659203911	-.608222352151142	1	19
.281121600784693	2.14511024787961	.294242212308814	-.0540828361947874	1	19
.281121600784693	2.14511024787961	.294242212308814	-.0540828361947874	1	19
.281121600784693	-.721471883289163	-.537493984004702	.500056679761567	0	19
.281121600784693	-.721471883289163	-.537493984004702	.500056679761567	0	19
.222369282888648	.00183569296856184	-.908725457123963	.500056679761567	0	20
.222369282888648	.00183569296856184	-.908725457123963	.500056679761567	0	20
.134240806044579	-.00958495297235057	-.987890098773976	.500056679761567	1	20
.134240806044579	-.00958495297235057	-.987890098773976	.500056679761567	1	20
.134240806044579	-.16947399614511	-.359722012347493	-.275738642577329	1	19
.134240806044579	-.16947399614511	-.359722012347493	-.275738642577329	1	19
.134240806044579	-.253225399711794	-.61254311108031	-.940706061724955	0	20
.134240806044579	-.253225399711794	-.61254311108031	-.940706061724955	0	20
.134240806044579	-.580617250017922	-.811995706392937	.278400873379025	0	20
.134240806044579	-.580617250017922	-.811995706392937	.278400873379025	0	20
.134240806044579	-.710051237348251	.653373387303511	.943368292526651	0	19
.134240806044579	-.710051237348251	.653373387303511	.943368292526651	0	19
.134240806044579	-.86830875967231	-.178362809010004	.850039531944528	0	21
.134240806044579	-.86830875967231	-.178362809010004	.850039531944528	0	21
.0461123292005096	1.5398160130113	1.49533230246542	.610884582952838	1	20
.0461123292005096	1.5398160130113	1.49533230246542	.610884582952838	1	20
.0461123292005096	.234055493767094	-.359722012347493	-.608222352151142	1	20
.0461123292005096	.234055493767094	-.359722012347493	-.608222352151142	1	20
.0461123292005096	-.100950120499642	-.359722012347493	-.275738642577329	1	20
.0461123292005096	-.100950120499642	-.359722012347493	-.275738642577329	1	20
.0461123292005096	-.150439586243591	1.73793068234984	-.164910739386058	0	19
.0461123292005096	-.150439586243591	1.91382507473088	-.164910739386058	0	19
.0461123292005096	-.584424131998226	-1.26239182116221	.610884582952838	1	19
.0461123292005096	-.584424131998226	-1.26239182116221	.610884582952838	1	19
.0461123292005096	-1.2620491244923	-1.26239182116221	.500056679761567	0	20
.0461123292005096	-1.2620491244923	-1.26239182116221	.500056679761567	0	20
.0461123292005096	-1.38006246588172	-.713388376385741	-.0832480738767006	1	21
.0461123292005096	-1.38006246588172	-.713388376385741	-.0832480738767006	1	21
.00572011064697758	-.336976803278478	-.713388376385741	-2.64978898988508	0	20
.00572011064697758	-.336976803278478	-.713388376385741	-2.64978898988508	0	20
-.0420161476435594	1.17816222488244	-.810118127116767	.0567450669964831	1	20
-.0420161476435594	1.17816222488244	-.810118127116767	.0567450669964831	1	20
-.0420161476435594	1.11725211319758	-.811995706392937	-.497394448959871	1	21
-.0420161476435594	1.11725211319758	-.811995706392937	-.497394448959871	1	21
-.0420161476435594	.00183569296856143	.0137473960700032	-.829878158533684	1	20
-.0420161476435594	.00183569296856143	.0137473960700032	-.829878158533684	1	20
-.130144624487628	.713722623285375	.387745087381625	.610884582952838	1	19
-.130144624487628	.713722623285375	.387745087381625	.610884582952838	1	19
-.130144624487628	-.424535088825465	1.04493618769615	.278400873379025	1	20
-.130144624487628	-.424535088825465	1.04493618769615	.278400873379025	1	20
-.130144624487628	-.732892529230074	-.158031481736631	.0567450669964831	1	20
-.130144624487628	-.732892529230074	-.158031481736631	.0567450669964831	1	20
-.218273101331697	.0665526866337262	-.359361656325428	.83254038933538	0	19
-.218273101331697	.0665526866337262	-.183467263944389	.83254038933538	0	19
-.218273101331697	-.892781572402834	-.908725457123963	.500056679761567	1	19
-.218273101331697	-.892781572402834	-.908725457123963	.500056679761567	1	19
-.229768120050488	.690881331403552	-.810118127116767	-.164910739386058	0	19
-.229768120050488	.690881331403552	-.810118127116767	-.164910739386058	0	19
-.306401578175766	.352068835156512	-.27509255974103	.610884582952838	1	19
-.306401578175766	.352068835156512	-.27509255974103	.610884582952838	1	19
-.306401578175766	.146497208220107	-.456451763078518	-.497394448959871	0	19
-.306401578175766	.146497208220107	-.456451763078518	-.497394448959871	0	19
-.306401578175766	-.325556157337566	-1.35912157189324	-.719050255342413	1	20
-.306401578175766	-.325556157337566	-1.35912157189324	-.719050255342413	1	20
-.306401578175766	-.553969076155795	-1.1832271795122	.389228776570297	0	18
-.306401578175766	-.553969076155795	-1.1832271795122	.389228776570297	0	18
-.306401578175766	-.641527361702783	-.987890098773976	.278400873379025	1	20
-.306401578175766	-.641527361702783	-.987890098773976	.278400873379025	1	20
-.306401578175766	-1.52853086311357	-.250003324575713	.0567450669964831	1	20
-.306401578175766	-1.52853086311357	-.250003324575713	.0567450669964831	1	20
-.394530055019835	.0583950823902183	-.359722012347493	.167572970187755	0	19
-.394530055019835	.0583950823902183	-.359722012347493	.167572970187755	0	19
-.394530055019835	-.241804753770882	-.0829823546610226	.167572970187755	1	19
-.394530055019835	-.241804753770882	-.0829823546610226	.167572970187755	1	19
-.394530055019835	-.645334243683087	-.237196123386644	.83254038933538	0	20
-.394530055019835	-.645334243683087	-.237196123386644	.83254038933538	0	20
-.394530055019835	-.732892529230074	.554766057296315	.389228776570297	1	19
-.394530055019835	-.732892529230074	.730660449677354	.389228776570297	1	19
-.394530055019835	-.751926939131593	1.47401203483207	.167572970187755	0	20
-.394530055019835	-.751926939131593	1.47401203483207	.167572970187755	0	20
-.482658531863904	1.28094803835064	.72313632359305	.500056679761567	0	19
-.482658531863904	1.28094803835064	.72313632359305	.500056679761567	0	19
-.482658531863904	.511957878329272	-.343506199648524	.167572970187755	1	19
-.482658531863904	.511957878329272	-.343506199648524	.167572970187755	1	19
-.482658531863904	-.0895294745587301	-.887044833468545	.389228776570297	1	20
-.482658531863904	-.0895294745587301	-.887044833468545	.389228776570297	1	20
-.482658531863904	-.104757002479945	2.08971946711192	-.3865665457686	1	18
-.482658531863904	-.104757002479945	2.08971946711192	-.3865665457686	1	18
-.570787008707973	-.789995758934631	-.634223734735728	.278400873379025	1	20
-.570787008707973	-.789995758934631	-.634223734735728	.278400873379025	1	20
-.570787008707973	-1.23920783261048	-.985652163475741	2.38413103401317	0	20
-.570787008707973	-1.23920783261048	-.985652163475741	2.38413103401317	0	20
-.636883366341024	-.333169921298174	-.357844433071322	.26673477830626	1	21
-.636883366341024	-.333169921298174	-.357844433071322	.26673477830626	1	21
-.636883366341024	-1.31153859023625	-.237196123386644	1.16502409890919	0	19
-.636883366341024	-1.31153859023625	-.237196123386644	1.16502409890919	0	19
-.658915485552041	.192179791983752	-.725488674510304	1.16502409890919	1	19
-.658915485552041	.192179791983752	-.725488674510304	1.16502409890919	1	19
-.658915485552041	-.0895294745587301	-.537493984004702	-.940706061724955	1	19
-.658915485552041	-.0895294745587301	-.537493984004702	-.940706061724955	1	19
-.658915485552041	-.420728206845162	.650146511645297	.167572970187755	1	19
-.658915485552041	-.420728206845162	1.00381287568354	.167572970187755	1	19
-.658915485552041	-.435411894483477	-.250003324575713	2.05164732443936	1	20
-.658915485552041	-.435411894483477	-.250003324575713	2.05164732443936	1	20
-.658915485552041	-.789995758934631	-.987890098773976	.389228776570297	1	19
-.658915485552041	-.789995758934631	-.987890098773976	.389228776570297	1	19
-.658915485552041	-1.62370291262117	-1.81139526593868	.389228776570297	1	19
-.658915485552041	-1.62370291262117	-1.81139526593868	.389228776570297	1	19
-.658915485552041	-2.5563889977956	1.49533230246542	.610884582952838	1	20
-.658915485552041	-2.5563889977956	1.49533230246542	.610884582952838	1	20
-.728683863053596	-.131405176342072	-.994525585942089	.966700482672182	0	20
-.728683863053596	-.131405176342072	-.994525585942089	.966700482672182	0	20
-.74704396239611	1.0373075916112	-.811995706392937	-.164910739386058	0	20
-.74704396239611	1.0373075916112	-.811995706392937	-.164910739386058	0	20
-.74704396239611	.10081462445646	1.49533230246542	.167572970187755	1	19
-.74704396239611	.10081462445646	1.49533230246542	.167572970187755	1	19
-.74704396239611	-.127598294361768	-.634223734735728	.721712486144109	0	20
-.74704396239611	-.127598294361768	-.634223734735728	.721712486144109	0	20
-.835172439240179	-.515900256352757	2.28182967219193	.0567450669964831	1	19
-.835172439240179	-.515900256352757	2.28182967219193	.0567450669964831	1	19
-.835172439240179	-.671982417545214	.150396055714612	.500056679761567	1	19
-.835172439240179	-.671982417545214	.328168027371821	.500056679761567	1	19
-.91228485647874	-.207542815948148	-.999990396898539	1.27585200210046	1	20
-.91228485647874	-.207542815948148	-.999990396898539	1.27585200210046	1	20
-.923300916084248	.565254226053526	1.49533230246542	-.940706061724955	1	19
-.923300916084248	.565254226053526	1.49533230246542	-.940706061724955	1	19
-.923300916084248	.0817802145549414	-1.35912157189324	1.05419619571792	1	19
-.923300916084248	.0817802145549414	-1.35912157189324	1.05419619571792	1	19
-.923300916084248	-.139018940302679	1.49533230246542	1.27585200210046	0	20
-.923300916084248	-.139018940302679	1.49533230246542	1.27585200210046	0	20
-.923300916084248	-.333169921298174	-1.26239182116221	.630442448221885	1	21
-.923300916084248	-.333169921298174	-1.26239182116221	.630442448221885	1	21
-.923300916084248	-1.65035108648329	-.811995706392937	2.05164732443936	1	20
-.923300916084248	-1.65035108648329	-.811995706392937	2.05164732443936	1	20
-.996102701303262	.157917854161017	-.359722012347493	-.608222352151142	1	19
-.996102701303262	.157917854161017	-.359722012347493	-.608222352151142	1	19
-1.00408535319131	-.401693796943643	-.987890098773976	.610884582952838	0	20
-1.00408535319131	-.401693796943643	-.987890098773976	.610884582952838	0	20
-1.00408535319131	-.69863059140734	-1.08649742878117	1.16502409890919	1	20
-1.00408535319131	-.69863059140734	-1.08649742878117	1.16502409890919	1	20
-1.01142939292832	-.542548430214884	-.533378469430296	.721712486144109	1	20
-1.01142939292832	-.542548430214884	-.533378469430296	.721712486144109	1	20
-1.09955786977239	.287351841491348	.269152977143497	-.608222352151142	0	20
-1.09955786977239	.287351841491348	.269152977143497	-.608222352151142	0	20
-1.09955786977239	-.869940280521011	-.732831064742924	.500056679761567	1	19
-1.09955786977239	-.869940280521011	-.732831064742924	.500056679761567	1	19
-1.18768634661646	.8393497286354	-1.36099915116941	1.49750780848301	0	20
-1.18768634661646	.8393497286354	-1.36099915116941	1.49750780848301	0	20
-1.18768634661646	.580481753974741	.0859161945298383	.278400873379025	1	19
-1.18768634661646	.580481753974741	.0859161945298383	.278400873379025	1	19
-1.18768634661646	-.356011213179997	-.450986952122069	-.3865665457686	1	20
-1.18768634661646	-.356011213179997	-.450986952122069	-.3865665457686	1	20
-1.18768634661646	-.789995758934631	-.0273759159425976	.500056679761567	1	20
-1.18768634661646	-.789995758934631	-.0273759159425976	.500056679761567	1	20
-1.18768634661646	-.816643932796758	-.908725457123963	-.164910739386058	0	20
-1.18768634661646	-.816643932796758	-.908725457123963	-.164910739386058	0	20
-1.27581482346052	-.333169921298174	1.04305860841998	.943368292526651	1	20
-1.27581482346052	-.333169921298174	1.04305860841998	.943368292526651	1	20
-1.27581482346052	-.862326516560404	-.636101314011898	1.16502409890919	1	21
-1.27581482346052	-.862326516560404	-.636101314011898	1.16502409890919	1	21
-1.27581482346052	-1.63893044054238	-1.53689354355045	1.05419619571792	0	20
-1.27581482346052	-1.63893044054238	-1.53689354355045	1.05419619571792	0	20
-1.27948684332903	.272124313570132	1.63198096211003	1.16502409890919	0	20
-1.27948684332903	.272124313570132	1.63198096211003	1.16502409890919	0	20
-1.36394330030459	-.630106715761872	-.359722012347493	-.0540828361947874	0	20
-1.36394330030459	-.630106715761872	-.359722012347493	-.0540828361947874	0	20
-1.45207177714866	-1.77217130985302	-1.084619849505	.610884582952838	1	20
-1.45207177714866	-1.77217130985302	-1.084619849505	.610884582952838	1	20
-1.54020025399273	-.675789299525517	-.458329342354689	.500056679761567	0	20
-1.54020025399273	-.675789299525517	-.458329342354689	.500056679761567	0	20
-1.64668883017931	-.462603908628504	-.555059093085714	1.20002238412749	0	20
-1.64668883017931	-.462603908628504	-.555059093085714	1.20002238412749	0	20
-1.71645720768087	-.0476537727753882	-.634223734735728	1.60833571167428	0	19
-1.71645720768087	-.0476537727753882	-.634223734735728	1.60833571167428	0	19
-1.71645720768087	-.607265423880048	.741411451419873	-.0540828361947874	1	19
-1.71645720768087	-.607265423880048	1.09507781545812	-.0540828361947874	1	19
-1.71645720768087	-1.47523451538932	-.280557370697479	-.0540828361947874	1	19
-1.71645720768087	-1.47523451538932	-.280557370697479	-.0540828361947874	1	19
-1.80458568452494	-.439762616746681	.463154570479297	2.16247522763063	0	20
-1.80458568452494	-.439762616746681	.463154570479297	2.16247522763063	0	20
-1.80458568452494	-.58823101397853	-.537493984004702	-.0832480738767006	1	20
-1.80458568452494	-.58823101397853	-.537493984004702	-.0832480738767006	1	20
-1.80458568452494	-1.30392482627565	.31198905724151	-.497394448959871	1	19
-1.80458568452494	-1.30392482627565	.31198905724151	-.497394448959871	1	19
-1.80458568452494	-1.42574504964537	-.810118127116767	.0567450669964831	1	21
-1.80458568452494	-1.42574504964537	-.810118127116767	.0567450669964831	1	21
-1.98084263821308	-1.44477945954689	-1.08238191420677	4.04654958188224	0	19
-1.98084263821308	-1.44477945954689	-1.08238191420677	4.04654958188224	0	19
-2.24522806874528	1.5398160130113	.890867312253551	2.16247522763063	1	19
-2.24522806874528	1.5398160130113	.890867312253551	2.16247522763063	1	19
3.21873749558699	.348261953176209	2.36422118950016	-.0540828361947874	0	20
3.21873749558699	.348261953176209	2.36422118950016	-.0540828361947874	0	20
1.36803948186154	.401558300900462	.470136604689853	-.275738642577329	0	20
1.36803948186154	.401558300900462	.470136604689853	-.275738642577329	0	20
1.27991100501747	-.401693796943643	-.987890098773976	-.940706061724955	1	21
1.27991100501747	-.401693796943643	-.987890098773976	-.940706061724955	1	21
1.19178252817341	.154110972180714	-.811995706392937	-.164910739386058	1	21
1.19178252817341	.154110972180714	-.811995706392937	-.164910739386058	1	21
1.10365405132934	1.12486587715819	-.176485229733834	-2.49229670640275	0	20
1.10365405132934	1.12486587715819	-.176485229733834	-2.49229670640275	0	20
1.01552557448527	2.48392274412665	-.634223734735728	-1.13319663042558	1	22
1.01552557448527	2.48392274412665	-.634223734735728	-1.13319663042558	1	22
1.01552557448527	-.824257696757366	-.183827619966454	.389228776570297	1	20
1.01552557448527	-.824257696757366	-.183827619966454	.389228776570297	1	20
.927397097641198	2.25550982530842	.39097196303984	-.608222352151142	1	20
.927397097641198	2.25550982530842	.39097196303984	-.608222352151142	1	20
.927397097641198	.287351841491348	-.713388376385741	-1.49484557768131	1	22
.927397097641198	.287351841491348	-.713388376385741	-1.49484557768131	1	22
.839268620797129	-.0590744187162998	-.634223734735728	-.275738642577329	1	21
.839268620797129	-.0590744187162998	-.634223734735728	-.275738642577329	1	21
.75114014395306	.736563915167197	1.65330122974338	-.0540828361947874	0	22
.75114014395306	.736563915167197	1.65330122974338	-.0540828361947874	0	22
.75114014395306	-2.37365866274102	2.1809844068865	1.38667990529173	0	20
.75114014395306	-2.37365866274102	2.1809844068865	1.38667990529173	0	20
.663011667108991	.058938922673119	1.90648268449826	-.164910739386058	1	20
.663011667108991	.058938922673119	1.90648268449826	-.164910739386058	1	20
.663011667108991	-.158053350204199	.373225118107143	-1.38401767449004	1	21
.663011667108991	-.158053350204199	.373225118107143	-1.38401767449004	1	21
.574883190264922	.496730350408057	-.908725457123963	.167572970187755	1	20
.574883190264922	.496730350408057	-.908725457123963	.167572970187755	1	20
.574883190264922	-.534934666254276	1.64766849191487	.0567450669964831	0	21
.574883190264922	-.534934666254276	1.64766849191487	.0567450669964831	0	21
.486754713420853	-.923236628245265	-1.07915503854855	.850039531944528	1	22
.486754713420853	-.923236628245265	-1.07915503854855	.850039531944528	1	22
.372922097497265	.47008217654593	.72743357401914	.610884582952838	1	21
.372922097497265	.47008217654593	.72743357401914	.610884582952838	1	21
.310497759732717	.142690326239803	.166083585519454	-.940706061724955	1	21
.310497759732717	.142690326239803	.166083585519454	-.940706061724955	1	21
.0461123292005096	1.49413342924766	-.810118127116767	.0567450669964831	1	21
.0461123292005096	1.49413342924766	-.810118127116767	.0567450669964831	1	21
.0461123292005096	-.447376380707288	-.987890098773976	1.05419619571792	1	21
.0461123292005096	-.447376380707288	-.987890098773976	1.05419619571792	1	21
.00572011064697758	-.892781572402834	.292364633032643	-.164910739386058	0	20
.00572011064697758	-.892781572402834	.292364633032643	-.164910739386058	0	20
-.0420161476435594	-.314135511396655	-.458329342354689	-.0540828361947874	1	22
-.0420161476435594	-.314135511396655	-.458329342354689	-.0540828361947874	1	22
-.130144624487628	1.49794031122796	-.167611807267485	-1.49484557768131	0	22
-.130144624487628	1.49794031122796	-.167611807267485	-1.49484557768131	0	22
-.130144624487628	1.49413342924766	-1.084619849505	-.0832480738767006	1	21
-.130144624487628	1.49413342924766	-1.084619849505	-.0832480738767006	1	21
-.130144624487628	-.40930756090425	-.908725457123963	.383395729033913	1	21
-.130144624487628	-.40930756090425	-.908725457123963	.383395729033913	1	21
-.130144624487628	-1.18591148488623	-.634223734735728	.0334128768509523	1	22
-.130144624487628	-1.18591148488623	-.634223734735728	.0334128768509523	1	22
-.218273101331697	.00944945692916903	1.43987075703002	.83254038933538	0	22
-.218273101331697	.00944945692916903	1.43987075703002	.83254038933538	0	22
-.229768120050488	-.607265423880048	-.354257201391043	.389228776570297	0	19
-.229768120050488	-.607265423880048	-.354257201391043	.389228776570297	0	19
-.306401578175766	1.49413342924766	-.359722012347493	.167572970187755	1	21
-.306401578175766	1.49413342924766	-.359722012347493	.167572970187755	1	21
-.306401578175766	-.439762616746681	.39097196303984	.389228776570297	0	21
-.306401578175766	-.439762616746681	.39097196303984	.389228776570297	0	21
-.306401578175766	-.607265423880048	-.511697845774879	1.38667990529173	0	20
-.306401578175766	-.607265423880048	-.511697845774879	1.38667990529173	0	20
-.394530055019835	1.46367837340523	-.634223734735728	-.497394448959871	0	22
-.394530055019835	1.46367837340523	-.634223734735728	-.497394448959871	0	22
-.570787008707973	-.44846406127309	-.361599591623663	-1.1623618681075	1	20
-.570787008707973	-.44846406127309	-.361599591623663	-1.1623618681075	1	20
-.570787008707973	-1.62370291262117	.369291339384422	.167572970187755	0	20
-.570787008707973	-1.62370291262117	.369291339384422	.167572970187755	0	20
-.612935410676876	-1.47523451538932	-.548887379064758	.389228776570297	0	19
-.612935410676876	-1.47523451538932	-.548887379064758	.389228776570297	0	19
-.658915485552041	.416785828821677	-.987890098773976	-1.1623618681075	1	20
-.658915485552041	.416785828821677	-.987890098773976	-1.1623618681075	1	20
-.658915485552041	-.866133398540707	-1.45772890190043	.0567450669964831	1	21
-.658915485552041	-.866133398540707	-1.45772890190043	.0567450669964831	1	21
-.74704396239611	-.00197118901174257	1.18105656444663	-.275738642577329	0	20
-.74704396239611	-.00197118901174257	1.18105656444663	-.275738642577329	0	20
-.74704396239611	-.866133398540707	.270684009377226	-.0540828361947874	0	21
-.74704396239611	-.866133398540707	.446578401758265	-.0540828361947874	0	21
-.923300916084248	-.968919212008911	-.359722012347493	-.719050255342413	0	20
-.923300916084248	-.968919212008911	-.359722012347493	-.719050255342413	0	20
-1.18768634661646	-.481638318530023	-1.53689354355045	1.05419619571792	1	21
-1.18768634661646	-.481638318530023	-1.53689354355045	1.05419619571792	1	21
-1.36394330030459	.230248611786791	-1.08649742878117	.500056679761567	1	20
-1.36394330030459	.230248611786791	-1.08649742878117	.500056679761567	1	20
-1.36394330030459	-.93846415616648	-1.1832271795122	1.05419619571792	1	20
-1.36394330030459	-.93846415616648	-1.1832271795122	1.05419619571792	1	20
-1.54020025399273	-1.87115024134091	-1.08649742878117	.500056679761567	1	21
-1.54020025399273	-1.87115024134091	-1.08649742878117	.500056679761567	1	21
1.01552557448527	.432013356742892	-.713388376385741	-1.01653567969793	1	23
1.01552557448527	.432013356742892	-.713388376385741	-1.01653567969793	1	23
.574883190264922	-.534934666254276	.218846538190764	.0567450669964831	1	23
.574883190264922	-.534934666254276	.218846538190764	.0567450669964831	1	23
.0461123292005096	.108428388417068	-.27509255974103	-1.1623618681075	1	21
.0461123292005096	.108428388417068	-.27509255974103	-1.1623618681075	1	21
-.570787008707973	-1.62370291262117	-.987890098773976	.167572970187755	1	23
-.570787008707973	-1.62370291262117	-.987890098773976	.167572970187755	1	23
-.74704396239611	.610936809817171	-.908725457123963	.167572970187755	0	22
-.74704396239611	.610936809817171	-.908725457123963	.167572970187755	0	22
1.36803948186154	.401558300900462	1.02872037499718	-.275738642577329	0	23
1.36803948186154	.401558300900462	1.02872037499718	-.275738642577329	0	23
.663011667108991	.435820238723196	.0859161945298383	1.16502409890919	1	22
.663011667108991	.435820238723196	.0859161945298383	1.16502409890919	1	22
1.72055338923782	.0360976307912958	-1.26239182116221	-.275738642577329	0	23
1.72055338923782	.0360976307912958	-1.26239182116221	-.275738642577329	0	23
.663011667108991	1.31140309419307	1.1145205038153	-.164910739386058	0	24
.663011667108991	1.31140309419307	1.29229247547251	-.164910739386058	0	24
.486754713420853	.184566028023144	1.07133787667485	-.719050255342413	0	24
.486754713420853	.184566028023144	1.07133787667485	-.719050255342413	0	24
.464722594209837	1.82913904351439	-.00605564830924439	-1.60567348087258	0	26
.464722594209837	1.82913904351439	-.00605564830924439	-1.60567348087258	0	26
.398626236576785	-.515900256352757	.927875109691746	-1.49484557768131	0	24
.398626236576785	-.515900256352757	.927875109691746	-1.49484557768131	0	24
.114211606761835	-1.46762075142871	1.28529663228234	-.0540828361947874	1	22
.114211606761835	-1.46762075142871	1.28529663228234	-.0540828361947874	1	22
.09752060735955	-.116177648420857	.845483592383519	-.497394448959871	0	26
.09752060735955	-.116177648420857	.845483592383519	-.497394448959871	0	26
-.0420161476435594	-.500672728431542	2.08971946711192	.167572970187755	0	23
-.0420161476435594	-.500672728431542	2.08971946711192	.167572970187755	0	23
-.0420161476435594	-2.0538805763955	.0484169567661747	.610884582952838	1	23
-.0420161476435594	-2.0538805763955	.0484169567661747	.610884582952838	1	23
-.218273101331697	-.801416404875543	-.346914811158423	.167572970187755	0	22
-.218273101331697	-.801416404875543	-.346914811158423	.167572970187755	0	22
-.570787008707973	-.592037895958833	1.20461476737822	.733378581216874	0	24
-.570787008707973	-.592037895958833	1.38050915975926	.733378581216874	0	24
-.74704396239611	.435820238723196	.274617788099947	-.608222352151142	0	25
-.74704396239611	.435820238723196	.274617788099947	-.608222352151142	0	25
-1.36394330030459	-.630106715761872	1.64085438457638	-.0540828361947874	0	24
-1.36394330030459	-.630106715761872	1.64085438457638	-.0540828361947874	0	24
1.36803948186154	-1.59324785677874	-.0829823546610226	.610884582952838	0	23
1.36803948186154	-1.59324785677874	-.0829823546610226	.610884582952838	0	23
1.27991100501747	1.235265454587	.883343186169247	-.719050255342413	1	24
1.27991100501747	1.235265454587	1.06111515782646	-.719050255342413	1	24
